# Supplementary material for: Long-Term Outcomes and EUSOMA Quality Indicators in a Large Single-Center Surgical Breast Cancer Cohort from North Africa
Source: Cancers (Basel). 2026 Feb 25;18(5):731. doi: 10.3390/cancers18050731 (PMC12984865; doi:10.3390/cancers18050731)
Supplement: Supplementary file 1 [file cancers-18-00731-s001.zip]

Archive with 1 entries (1 files):
- cancers-4095889-supplementary.pdf
